# Supplementary material for: McFarland Standards-Based Spectrophotometry Method for Calculating Approximate Multiplicity of Infection for an Obligate Intracellular Bacterium Anaplasma phagocytophilum
Source: Microorganisms. 2025 Mar 14;13(3):662. doi: 10.3390/microorganisms13030662 (PMC11945594; doi:10.3390/microorganisms13030662)
Supplement: Supplementary file 1 [file microorganisms-13-00662-s001.zip]

Archive with 1 entries (1 files):
- microorganisms-3478491-supplementary.pdf
